# Supplementary material for: The Role of Nut Sensitization in Pru p 3-Sensitized Patients: A XGBoost and Generalized Linear Model Application
Source: Int J Mol Sci. 2026 Jan 26;27(3):1223. doi: 10.3390/ijms27031223 (PMC12897624; doi:10.3390/ijms27031223)
Supplement: Supplementary file 1 [file ijms-27-01223-s001.zip]

Archive with 1 entries (1 files):
- ijms-3991463-supplementary.pdf
